# Supplementary material for: What factors shape genetic diversity in cetaceans?
Source: Ecol Evol. 2018 Jan 3;8(3):1554–72. doi: 10.1002/ece3.3727 (PMC5792597; doi:10.1002/ece3.3727)
Supplement: Supplementary file 1 [file ECE3-8-1554-s001.xlsx]

## Sheet: cetgendat.csv
Species	πO (%)	πR (%)	micO	micR	Current population size	Current IUCN status	IUCN status 90s	Population Trend	Whaling 1	Whaling 2	Classification	Family	Latitudinal range	Hemisphere	Ocean 1	Ocean 2	Habitat	Temperature	Max. length (m)	Generation time	Lifespan	Encephalization Quotient	Group size	Breeding strategy	Social structure
Balaena mysticetus	0.7	0.4		0.31027	20000	LC	V	Increasing	2	Yes	Mysticeti	Balaenidae	30	Northern	3	Both	Both	Polar	19.8	52.3	100		1	Congregate	Not matrilineal
Balaenoptera acutorostrata	0.75615	1	-0.166426	0.22921	500000	LC	NT	Stable	1	Yes	Mysticeti	Balaenopteridae	82	Both	5	Both	Both	Cosmopolitan	10.7	22.1	50		1	Disperse	Not matrilineal
Balaenoptera bonaerensis	1.5			1.09512	760000	DD	CD		1	Yes	Mysticeti	Balaenopteridae	92	Southern	4	Both	Both	Polar	10.7	22.1			1	Disperse	Not matrilineal
Balaenoptera borealis			-0.259042	0.156718	20000	EN	EN		2	Yes	Mysticeti	Balaenopteridae	139	Both	4	Both	Both	Cosmopolitan	19.5	23.3	50		2	Disperse	Not matrilineal
Balaenoptera edeni	1.2	1.2				DD	DD		1	Yes	Mysticeti	Balaenopteridae	94	Both	3	Both	Both	Tropical/Temperate	15.6	18.4			1	Disperse	Not matrilineal
Balaenoptera musculus	1.4	1.51	0.00307635	0.328072	17000	EN	EN	Increasing	2	Yes	Mysticeti	Balaenopteridae	166	Both	5	Both	Both	Cosmopolitan	33.3	30.8	70	0.21	1	Disperse	Not matrilineal
Balaenoptera physalus	1.13		0.201933	0.484241	50000	EN	EN		2	Yes	Mysticeti	Balaenopteridae	166	Both	5	Both	Both	Cosmopolitan	27.1	25.9	80	0.49	1	Disperse	Not matrilineal
Cephalorhynchus commersonii	0.4				100000	DD	DD	Decreasing	0	No	Odontoceti	Delphinidae	28	Southern	4	Both	Both	Polar	1.74	12.7	18		2		Not matrilineal
Cephalorhynchus eutropia			-0.739445		1000	NT	DD	Decreasing	0	No	Odontoceti	Delphinidae	30	Southern	1	Pacific	Neritic	Polar		14			2		Not matrilineal
Cephalorhynchus hectori	0.742	0.4395	-0.417595	-0.503381	7400	EN	V	Decreasing	0	No	Odontoceti	Delphinidae	10	Southern	1	Pacific	Neritic	Tropical/Temperate	1.53	13.5	20		2		Not matrilineal
Delphinapterus leucas	0.755	0.407333	-0.0821457	0.174018	250000	NT	V		0	No	Odontoceti	Monodontidae	39	Northern	3	Both	Both	Polar	4.9	16.4	50	2.2449	3		Not matrilineal
Delphinus delphis		1.65	0.522505	0.433558	4000000	LC	LC		0	No	Odontoceti	Delphinidae	114	Both	3	Both	Both	Cosmopolitan	2.7	14.8		4.2691	3		Not matrilineal
Eschrichtius robustus	1.665		-0.186175		18000	LC	CD	Stable	2	Yes	Mysticeti	Eschrichtiidae	52	Northern	2	Pacific	Neritic	Cosmopolitan	15	22.9	40	0.58	1	Congregate	Not matrilineal
Eubalaena australis	2.71	1.5039	-0.185516	0.411468	10000	LC	V	Increasing	2	Yes	Mysticeti	Balaenidae	46	Southern	4	Both	Both	Polar	17	28.8	70		2	Congregate	Not matrilineal
Eubalaena glacialis	0.6				325	EN			2	Yes	Mysticeti	Balaenidae	48	Northern	1	Atlantic	Both	Tropical/Temperate	17	35.7	70		2	Congregate	Not matrilineal
Globicephala macrorhynchus	0.84			0.169096	700000	DD	CD		0	No	Odontoceti	Delphinidae	100	Both	3	Both	Oceanic	Tropical/Temperate	7.2	23.5	63		3		Matrilineal
Globicephala melas	0.26	0.315	-0.356977	0	1000000	DD	DD		1	Yes	Odontoceti	Delphinidae	97	Both	3	Both	Oceanic	Polar	6.3	24	60	2.3771	3		Matrilineal
Grampus griseus				0.374534	350000	LC	DD		0	No	Odontoceti	Delphinidae	119	Both	3	Both	Oceanic	Cosmopolitan	3.83	19.6	30	4.0717	3		Not matrilineal
Hyperoodon ampullatus	0.14	0.15	-0.334485	-0.167264	40000	DD	V		2	Yes	Odontoceti	Ziphiidae	42	Northern	1	Atlantic	Oceanic	Polar	9.8	17.8	37		3		Not matrilineal
Kogia breviceps	2.52					DD	LC		0	No	Odontoceti	Kogiidae	106	Both	3	Both	Oceanic	Tropical/Temperate	3.5	12.1		1.7946	2		Not matrilineal
Lagenorhynchus acutus	0.891	0.92	0.221803	0.288036	200000	LC	LC		0	No	Odontoceti	Delphinidae	42	Northern	1	Atlantic	Both	Polar	2.82	15.8	17	2.2521	4		Not matrilineal
Lagenorhynchus albirostris	0.56			-0.0136606	150000	LC	LC		0	No	Odontoceti	Delphinidae	39	Northern	1	Atlantic	Both	Polar	3.1	18.1			3		Not matrilineal
Lagenorhynchus obliquidens			0.0127888		1200000	LC	LC		0	No	Odontoceti	Delphinidae	42	Northern	1	Pacific	Both	Tropical/Temperate	2.5	21.2	40	5.2732	4		Not matrilineal
Lagenorhynchus obscurus	1.63	1.55				DD	DD		0	No	Odontoceti	Delphinidae	53	Southern	2	Both	Neritic	Tropical/Temperate	2.11	16.4	35	4.7257	4		Not matrilineal
Megaptera novaeangliae	2.89857	2.07917	0	0.324879	80000	LC	V	Increasing	2	Yes	Mysticeti	Balaenopteridae	170	Both	5	Both	Both	Cosmopolitan	17	21.5	50	0.44	1	Congregate	Not matrilineal
Mesoplodon bidens			0.00644897			DD	DD		1	Yes	Odontoceti	Ziphiidae	50	Northern	1	Atlantic	Oceanic	Polar	5.5				2		Not matrilineal
Orcaella heinsohni				-0.348969	8000	NT			0	No	Odontoceti	Delphinidae		Southern	2	Pacific	Neritic	Tropical/Temperate					2		Not matrilineal
Orcinus orca	0.503	0.238333	-0.125663		70000	DD	CD		1	Yes	Odontoceti	Delphinidae	167	Both	4	Both	Both	Cosmopolitan	9	25.7	90	2.5551	3		Matrilineal
Phocoena phocoena	1.4	0.936778	-0.155603	0.660933	800000	LC	V		0	No	Odontoceti	Phocoenidae	61	Northern	3	Both	Neritic	Polar	1.68	11.9	24	2.9584	2		Not matrilineal
Phocoenoides dalli	1.29667				1300000	LC	CD		0	No	Odontoceti	Phocoenidae	34	Northern	1	Pacific	Oceanic	Tropical/Temperate	2.39	15.1	15	3.5544	2		Not matrilineal
Physeter macrocephalus	0.38	0.3	-0.264695	0.293265	360000	V	V		2	Yes	Odontoceti	Physeteridae	155	Both	4	Both	Both	Cosmopolitan	18.3	31.9	70	0.581	3		Matrilineal
Pontoporia blainvillei		0.9			100000	V	DD	Decreasing	0	No	Odontoceti	Pontoporiidae	23	Southern	1	Atlantic	Neritic	Tropical/Temperate		11.9		1.6932	1		Not matrilineal
Pseudorca crassidens	0.37	0.205		0.247202	80000	DD	LC		0	No	Odontoceti	Delphinidae	112	Both	3	Both	Both	Tropical/Temperate	6		63	4.0298	3		Matrilineal
Sousa chinensis				-0.225194		NT		Decreasing	0	No	Odontoceti	Delphinidae	72	Southern	2	Pacific	Neritic	Tropical/Temperate	2.79	20.4	40		3		Not matrilineal
Stenella attenuata		1.05333	0.693441	0.670939	4000000	LC	CD		0	No	Odontoceti	Delphinidae	82	Both	3	Both	Both	Tropical/Temperate	2.57	23.1	46		4		Not matrilineal
Stenella coeruleoalba			0.321589	0.727175	2500000	LC	CD		0	No	Odontoceti	Delphinidae	113	Both	3	Both	Oceanic	Tropical/Temperate	2.65	22.5	58	2.95	4		Not matrilineal
Stenella frontalis	1.47	1.4		0.243975		DD			0	No	Odontoceti	Delphinidae	81	Both	1	Atlantic	Both	Tropical/Temperate	2.29	18.3			3		Not matrilineal
Stenella longirostris		1.48		0.623393	2000000	DD	CD		0	No	Odontoceti	Delphinidae	80	Both	3	Both	Both	Tropical/Temperate	2.35	13.7	20	3.2388	4		Not matrilineal
Steno bredanensis	1.9			0.11895	150000	LC	DD		0	No	Odontoceti	Delphinidae	89	Both	3	Both	Both	Tropical/Temperate	2.65		32	4.9738	3		Not matrilineal
Tursiops aduncus		2.21		0.0739591	20000	DD			0	No	Odontoceti	Delphinidae	80	Both	2	Pacific	Neritic	Tropical/Temperate	2.6	21.1	40		2		Not matrilineal
Tursiops australis				-0.0692503					0	No	Odontoceti	Delphinidae		Southern	2	Pacific	Neritic	Tropical/Temperate					3		Not matrilineal
Tursiops truncatus		1.52129	0.183352	0.0590919	600000	LC	DD		0	No	Odontoceti	Delphinidae	120	Both	3	Both	Both	Tropical/Temperate	3.8	21.2	50	4.0242	2		Not matrilineal
